# Supplementary material for: Tracking Focal Adhesion Turnover: A Novel Reporter for FA-Phagy Flux
Source: Cells. 2026 Feb 6;15(3):306. doi: 10.3390/cells15030306 (PMC12896405; doi:10.3390/cells15030306)
Supplement: Supplementary file 1 [file cells-15-00306-s001.zip]

Archive with 1 entries (1 files):
- cells-4055288-supplementary.pdf
